# Supplementary material for: Ultrasound-Assisted Multi-Enzyme Extraction for Highly Efficient Extraction of Polysaccharides from Ulva lactuca
Source: Foods. 2024 Mar 15;13(6):891. doi: 10.3390/foods13060891 (PMC10969873; doi:10.3390/foods13060891)
Supplement: Supplementary file 1 [file foods-13-00891-s001.zip]

Archive with 1 entries (1 files):
- foods-2906669-supplementary.pdf
